# Supplementary material for: Enhanced Thermoelectric Properties of Oxyselenide Bi2O2Se via Cl Doping and Microstructure Modulation
Source: Materials (Basel). 2026 Apr 20;19(8):1641. doi: 10.3390/ma19081641 (PMC13118045; doi:10.3390/ma19081641)
Supplement: Supplementary file 1 [file materials-19-01641-s001.zip]

Archive with 1 entries (1 files):
- materials-4259694-supplementary.pdf
